# Supplementary material for: Evaluation of Immunogenicity and Efficacy of Fasciola hepatica Tetraspanin 2 (TSP2) Fused to E. coli Heat-Labile Enterotoxin B Subunit LTB Adjuvant Following Intranasal Vaccination of Cattle
Source: Vaccines (Basel). 2021 Oct 20;9(11):1213. doi: 10.3390/vaccines9111213 (PMC8623123; doi:10.3390/vaccines9111213)
Supplement: Supplementary file 1 [file vaccines-09-01213-s001.zip]

Archive with 1 entries (1 files):
- vaccines-1374281-supplementary.pdf
